# Supplementary material for: Comparative Analysis of Embryonic Development and Mitochondrial Genome of a New Intergeneric Hybrid Grouper (Epinephelus fasciatus ♀ × Plectropomus leopardus ♂)
Source: Animals (Basel). 2025 Nov 28;15(23):3445. doi: 10.3390/ani15233445 (PMC12691364; doi:10.3390/ani15233445)
Supplement: Supplementary file 1 [file animals-15-03445-s001.zip]

Archive with 1 entries (1 files):
- animals-3949236-supplementary.pdf
